# Supplementary material for: MDCompress: better, faster compression of molecular dynamics simulation trajectories
Source: Bioinformatics. 2026 Apr 10;42(4):btag176. doi: 10.1093/bioinformatics/btag176 (PMC13110861; doi:10.1093/bioinformatics/btag176)
Supplement: btag176_Supplementary_Data [file btag176_supplementary_data.zip]

Archive with 2 entries (2 files):
- Supplementary_worksheet.xlsx
- supplementary_material.pdf
